# Supplementary material for: Heart Failure in the Modern Era: A Narrative Overview of Recent Research from 2022–2025
Source: J Cardiovasc Dev Dis. 2025 Dec 10;12(12):484. doi: 10.3390/jcdd12120484 (PMC12733460; doi:10.3390/jcdd12120484)
Supplement: Supplementary file 1 [file jcdd-12-00484-s001.zip]

Archive with 1 entries (1 files):
- jcdd-3954526-Supplementary.pdf
